# Supplementary material for: CS12192, a Novel JAK3/JAK1/TBK1 Inhibitor, Synergistically Enhances the Anti-Inflammation Effect of Methotrexate in a Rat Model of Rheumatoid Arthritis
Source: Int J Mol Sci. 2022 Nov 2;23(21):13394. doi: 10.3390/ijms232113394 (PMC9658750; doi:10.3390/ijms232113394)
Supplement: Supplementary file 1 [file ijms-23-13394-s001.zip]

Archive with 1 entries (1 files):
- ijms-1946696-supplementary.pdf
